# Supplementary material for: Intervertebral Disc Disease of the Lumbar Spine in Health Personnel with Occupational Exposure to Patient Handling—A Systematic Literature Review and Meta-Analysis
Source: Int J Environ Res Public Health. 2020 Jul 4;17(13):4832. doi: 10.3390/ijerph17134832 (PMC7370072; doi:10.3390/ijerph17134832)
Supplement: Supplementary file 1 [file ijerph-17-04832-s001.zip]

Archive with 11 entries (10 files):
- Supplementary file_4.pdf
- __MACOSX/
- __MACOSX/._Supplementary file_4.pdf
- Supplementary file_5.pdf
- __MACOSX/._Supplementary file_5.pdf
- Supplementary file_2.pdf
- __MACOSX/._Supplementary file_2.pdf
- Supplementary file_3.pdf
- __MACOSX/._Supplementary file_3.pdf
- Supplementary file_1.pdf
- __MACOSX/._Supplementary file_1.pdf
